# Supplementary material for: Sodium Fluorescein-Guided Surgery for Resection of Brain Metastases from Lung Cancer: A Consecutive Case Series Study and Literature Review
Source: Cancers (Basel). 2023 Jan 31;15(3):882. doi: 10.3390/cancers15030882 (PMC9913632; doi:10.3390/cancers15030882)
Supplement: Supplementary file 1 [file cancers-15-00882-s001.zip]

Archive with 1 entries (1 files):
- cancers-2168778-supplementary.xlsx
