# Supplementary material for: Sodium Fluorescein-Guided Surgery for Resection of Brain Metastases from Lung Cancer: A Consecutive Case Series Study and Literature Review
Source: Cancers (Basel). 2023 Jan 31;15(3):882. doi: 10.3390/cancers15030882 (PMC9913632; doi:10.3390/cancers15030882)
Supplement: Supplementary file 1 [file cancers-15-00882-s001.zip › cancers-2168778-supplementary.xlsx]

## Sheet: database
patient No.	surgery time	sex	age	preoperative KPS	number of intracranial metastases	resected tumor location	extracranial metastasis	fluorescence surgery	EOR	pathological type	postoperative systemic treatmen	postoperative brain radiotherapy	postoperative local recurrence	OS（months）	event
1	2020.01.07	male	76	80	1	L temporal	none	SF	N	squamous cell carcinoma	no	yes	yes	28	1
2	2020.01.10	female	47	90	1	R frontal	none	non-SF	N	adenocarcinoma	yes	yes	yes	35	0
3	2020.01.28	male	49	80	3	R frontal	bone	non-SF	N	adenocarcinoma	no	no	no	33	1
4	2020.02.01	male	56	90	2	R frontal	lymph node	SF	N	adenocarcinoma	yes	yes	no	34	0
5	2020.03.04	male	58	70	1	R parietal	bone, lymph node	SF	N	adenocarcinoma	yes	no	no	33	0
6	2020.04.09	female	44	80	3	L frontal	none	SF	N	adenocarcinoma	yes	no	no	32	0
7	2020.05.13	male	44	70	2	L parieoccipital	none	non-SF	N	adenocarcinoma	yes	no	no	24	1
8	2020.05.21	male	64	50	5	L cerebellum	none	SF	N	adenocarcinoma	no	no	yes	20	1
9	2020.06.06	male	63	80	3	L frontal	none	non-SF	U	small cell lung cancer	no	no	no	3	1
10	2020.06.21	male	51	80	1	R temporo-occipital	none	SF	N	small cell lung cancer	no	no	no	12	1
11	2020.07.25	female	49	70	1	R occipital	none	SF	N	adenocarcinoma	no	no	no	29	0
12	2020.08.19	male	77	70	1	L temporal	none	SF	N	squamous cell carcinoma	yes	no	no	28	0
13	2020.08.26	male	66	70	1	L parietal	none	non-SF	N	adenocarcinoma	yes	yes	yes	18	1
14	2020.09.28	male	54	70	1	R frontal	liver	non-SF	N	adenocarcinoma	yes	no	no	26	0
15	2020.10.13	male	63	70	2	L frontal	mediastinum	SF	N	squamous cell carcinoma	no	no	no	19	1
16	2020.10.21	male	62	90	2	L frontal	lymph node, kidney	non-SF	N	adenocarcinoma	no	no	yes	26	1
17	2020.10.30	male	58	70	1	L cerebellum	lymph node	SF	N	adenocarcinoma	no	no	no	26	0
18	2020.11.06	male	54	70	1	R frontal	none	non-SF	M	adenocarcinoma	yes	no	yes	24	1
19	2020.11.19	female	65	80	1	L occipital	none	SF	U	adenocarcinoma	yes	yes	no	25	0
20	2020.11.29	female	46	80	2	L frontal	lymph node	non-SF	U	adenocarcinoma	yes	yes	no	17	1
21	2020.12.07	male	55	70	1	L cerebellum	none	non-SF	N	adenocarcinoma	no	yes	yes	8	1
22	2020.12.25	male	51	90	1	L frontal	none	non-SF	U	adenocarcinoma	yes	no	yes	24	1
23	2021.01.02	female	52	80	1	R cerebellum	none	non-SF	N	adenocarcinoma	yes	no	no	23	0
24	2021.01.07	male	51	80	1	L parietal	gallbladder, mediastinum, liver, lymph node	SF	N	squamous cell carcinoma	yes	yes	no	23	0
25	2021.01.11	male	57	60	1	L parieoccipital	none	non-SF	N	small cell lung cancer	yes	yes	yes	23	0
26	2021.01.22	male	45	90	1	R frontal	none	SF	N	adenocarcinoma	yes	no	no	23	0
27	2021.02.07	male	26	90	2	R frontal	none	non-SF	N	adenocarcinoma	yes	no	no	22	0
28	2021.02.12	male	64	90	1	L frontal	bone, lymph node	non-SF	N	small cell lung cancer	yes	no	no	4	1
29	2021.02.13	male	57	90	1	L occipital	lymph node	non-SF	U	adenocarcinoma	no	no	no	6	1
30	2021.03.06	female	52	70	2	R parieoccipital	none	SF	N	adenocarcinoma	yes	no	no	21	0
31	2021.03.23	male	74	40	1	L temporal	none	SF	U	squamous cell carcinoma	no	yes	no	21	0
32	2021.03.27	male	70	70	1	L frontal	none	non-SF	M	small cell lung cancer	no	no	yes	6	1
33	2021.04.01	male	56	80	1	R frontal	none	non-SF	N	adenocarcinoma	no	no	yes	3	1
34	2021.04.19	male	50	70	1	L parietal	kidney	non-SF	N	adenocarcinoma	yes	yes	no	20	0
35	2021.04.26	female	68	80	3	L cerebellum	bone, lung, mediastinum, liver,lymph node	non-SF	N	adenocarcinoma	yes	yes	no	20	0
36	2021.04.28	female	50	80	1	L temporal	bone, lymph node	non-SF	N	adenocarcinoma	yes	no	yes	20	1
37	2021.05.03	male	35	90	1	R frontal	bone	SF	N	adenocarcinoma	yes	yes	no	19	0
38	2021.05.17	male	58	80	1	L frontal	none	SF	N	adenocarcinoma	no	no	no	19	0
39	2021.06.10	male	67	90	1	L parietal	none	SF	N	small cell lung cancer	yes	no	no	16	1
40	2021.06.18	male	64	50	1	L frontal-parietal	none	non-SF	M	adenocarcinoma	yes	yes	no	18	0
41	2021.07.05	male	56	80	1	L cerebellum	none	SF	N	small cell lung cancer	yes	no	no	17	0
42	2021.07.22	female	53	80	1	R cerebellum	none	SF	N	adenocarcinoma	yes	yes	no	17	0
43	2021.07.24	female	67	70	1	L cerebellum	none	non-SF	U	adenocarcinoma	yes	yes	no	17	0
44	2021.07.25	male	50	90	1	R occipital	bone, kidney, lymph node	non-SF	U	adenocarcinoma	yes	no	no	17	0
45	2021.08.06	male	53	50	7	R frontal	bone, lymph node	non-SF	U	adenocarcinoma	yes	yes	no	12	1
46	2021.09.03	male	69	80	1	R temporal	none	SF	M	adenocarcinoma	yes	yes	no	15	0
47	2021.09.09	male	74	70	1	R frontal	bone	non-SF	N	adenocarcinoma	yes	no	no	9	1
48	2021.09.21	male	52	60	2	L cerebellum	none	non-SF	N	adenocarcinoma	yes	no	no	15	0
49	2021.10.06	female	56	80	1	R cerebellum	bone, lymph node	non-SF	U	adenocarcinoma	yes	yes	no	14	0
50	2021.10.23	female	42	80	1	R frontal	none	non-SF	N	adenocarcinoma	no	no	no	14	0
51	2021.11.05	female	46	50	1	L temporal	bone, lung, lymph node, adrenal	SF	N	adenocarcinoma	yes	no	no	13	0
52	2021.12.09	male	71	80	1	L frontal-parietal		SF	N	adenocarcinoma	no	no	no	12	0
